# Supplementary material for: Complete chloroplast genome sequence of Fagopyrum dibotrys: genome features, comparative analysis and phylogenetic relationships
Source: Sci Rep. 2018 Aug 17;8:12379. doi: 10.1038/s41598-018-30398-6 (PMC6098159; doi:10.1038/s41598-018-30398-6)
Supplement: Supplementary file 2 — Dataset 1 [file 41598_2018_30398_MOESM2_ESM.xlsx]

## Sheet: Sheet1
Complete chloroplast genome sequence of Fagopyrum dibotrys: genome features, comparative analysis and phylogenetic relationships Xumei Wang1,*,＋, Tao Zhou1,+, Guoqing Bai2, Yuemei Zhao3 1 School of Pharmacy, Xi'an Jiaotong University, Xi'an 710061, China 2 Shaanxi Engineering Research Centre for Conservation and Utilization of Botanical Resources, Xi’an Botanical Garden of Shaanxi Province, Xi’an…
Supplementary Dataset 1: Sanger sequencing of results for six Polygonaceae species based on 14 molecular markers derived from hotspot regions.
Region	Species	Sequence
ycf2-trnL	Rumex crispus	TAGTCGTAAAGATATGTGGCCATGAAAGAGGGATTAAGTGGAACAGAATTGACTGGGCGGTAGAGTCGTGGAAATACTTGTTTTTTCCATATTTCGGACCTTAGCTCCACGGAACAATATGCTACTGCTGAAACATGGAAGAATTGAAATCTTAGATCAAAACACTATGTATGGGTGGTATGAACGGCCTAAACAAGAATTCTTGAACAGCGAACAACCAGAGCCTATTACTCACTACATAAAAAAATTTCCATTAATGAAAGATGTAAATCCATTGTAAAATAAAAAATACGCATGTCTGATGAAAGTTGCTATCTGTTCCAATAACGAATCATTGGTTTGACTGAATAACTAAATAAAAGACCCTATAGGGATAATACACATTCCAGTTGACCGAAT…
	Rheum hotaoense	TAGTCGTAAAGATGTGTGGCCATGAAAGAGGGATTAAGTGGAACAGAATTGACTGGGCGGTAGAGTCGTGGAAATACTTGTTTTTTCCATATTTCGGACCTTAGCTCCACGGAACAATATGCTACTGCTGAAACATGGAAGAATTGAAATCTTAGATCAAAACACTATGTATGGATGGTATGAACGGCCTAAACAAGAATTCTTGAACAGCGAACAACCAGAGCCTATTACTCACTACATAAAAAAATTTCCATTAATGAAAGATGTAAATCCATTGTAAAATAAAAAATACGCATGTCTGATGAAAGTTGCTATCTGTTCCAATAACGAATCATTGGTTTGACTGAATAACTAAAAAAAATACCCTATAGGGATAATACACATTCCAGTTGACCGAAT…
	Reynoutria japonica	TAGCCGTAAAGATATGTGGCCATGAAAGAGGGATTAAGTGGAACAGACTGGGCGGTAGAGTCGTGGAAATACTTGTTTTTTCCATATTTCGGACCTTAGCTCCACGGAACAATATGCTACTGCTGAAACATGGAAGAATTGAAATCTTAGATCAAAACACTATGTATGGATGGTATGAACGGCCTAAACAAGAATTCTTGAACAGCGAACAACCAGAGCCTATTACTCACTACATAAAAAAATTTCCATTAATGAAAGATGTAAATCCATTGTAAAATCAAAAATACGCATGTCTGATGAAAGTTGCTATCTGCTCCAATAACGAATCATTGGTTTGACTGAATAACTAAATAAAATACCCTATAGGGATAATACACATTCCGGTTGACCGAATTGTTT…
	Fagopyrum dibotrys	TAGCCGTAAAGATATGTGGCCATGAAAGAGGGATTAAGTGGAACAGAATTGACTGGGCGCGGTAGAGTCGTGGAAATACTTGTTTTTTCCACATTTCGGACCTTAGCTCCATGGAACAATATGCTACTGCTGAAACATGGAAGAATTGAAATCTTAGATCAAAACACTATGTATGGATGGTATGAACGGCCTAAACAAGAATTCTTGAACAGCGAACAACCAGAGCCTATATACTCACTACATAAAAAAATTTCCATTAATGAAAGATGTAAATCCATTGTAAAATAAAAAATGCGCATGTCTGATGAAAGTTGCTATCTGCTCCAATAACGAATCATTGGTTTGACTGAATAACTAAAGAAAATACCCTATAGGGATAATACACATTCGGGTTGACCG…
	Rheum palmatum	TAGTCGTAAAGATATGTGGCCATGAAAGAGGGATTAAGTGGAACAGAATTGACTGGGCGGTAGAGTCGTGGAAATACTTGTTTTTTCCATATTTCGGACCTTAGCTCCACGGAACAATATGCTACTGCTGAAACATGGAAGAATTGAAATCTTAGATCAAAACACTATGTATGGATGGTATGAATGGCCTAAACAAGAATTCTTGAACAGCGAACAACCAGAGCCTATTACTCACTACATAAAAAAATTTCCATTAATGAAAGATGTAAATCCATTGTAAAATAAAAAATACGCATGTCTGATGAAAGTTGCTATCTGTTCCAATAACGAATCATTGGTTTGACTGAATAACTAAAAAAAATACCCTATAGGGATAATACACATTCCAGTTGACCGAAT…
	Fallopia multiflora	TAGCCGTAAAGATATGTGGCCATGAAAGAGGGATTAAGTGGAACAGAATTGACTGGGCGGTAGAGTCGTGGAAATACTTGTTTTTTTCCATATTTCGGACCTTAGCTCCACGGAACAATATGCTACTGCTGAAACATGGAAGAATTGAAATCTTAGATCAAAACACTATGTATGGATGGTATGAACGGCCTAAACAAGAATTCTTGAACAGCGAACAACCAGAGCCTATTACTCACTACATAAAAAAATTTCCATTAATGAAAGATGTAAATCCATTGTCAAATAAAAAATACGCATGTCTGATGAAAGTTGCTATCTGCTCCAATAACGAATCATTGGTTTGACTGAATAACTAAATAAAATACCCTATAGGGATAATAGACATTCCGGTTGACCGAA…
psbE-petL	Rumex crispus	GATGAGATCTGTAAATGGAAATTTACTGAAATTCTTTGTGGGATCGGCAATATTGTACCAAGGGTGTCTTTAGAGTATACCAAATCAGTATAGCCGTCCTTCTTCTGACACAGCAAGGCAATTTCAATTAATAAGGAAACTAAGTATACGTATTAGACAATTTTTTTTTCTTGCTTGTATGTAATATAGAACTATGCTCCTTTTAATAGAAAAATCCGCTAACTAATAAAAAACCGAGTATTTATTAAATATTAAAGGGTTCTCTTCATTATTGGCTTCGGACTGGTGGGTAAGGGATCAATCTGATACGTCGGTTTCTAAGTCTAATAATATATTCATCAAAGAGAGTATTATATTCCCACAATTCAATTCGATACGAAATCTAGAACTCTCTTTTTT…
	Rheum hotaoense	GATGAGATCTGTAAATGGAAATTTACTGAAATTCTTTGTGGGATCGGCAATATTGTACCAAGGGTGTCTTTAGAGTATACCAAATCAGTATAGCCGTCCTTCTTCTGACACAGCAAGGCAATTTCAATTAATATGGAAACTAAGTATACGTATTAGACAATTAAATTTCTATTAGACAATTTATTTTTTCTTGCTTGTAATATAGAACTATGCGCCTTTTAATAGAAAAATATAGTCTAAAGGTTCTCTTCATTATTGGCTTCGGACTAGAGACGGAAATCGGGTAAGGGATCAATCTGATACGTCGGTTTCTAAGTCTAAAAATTAATCAAAGATCAAAGAGAGTATTATATTCCCACAATTCAATTAGACACGAAATCTCGAACTCTCTTTTTTGTG…
	Reynoutria japonica	GATGAGATCCGTAAATTTCCATTTACGGAAATTCTTTATTGGATCGGCAATATTGTACCAAGGGTGTCTTTAGAGTATACCCAATCAGTATAGCCGCCCTTCTTCTGACACAGCAAGGCAATTTGAATTAATATGGAAACTAAGTATACGTATTAGACAATTCAATTTCTATTAGACAATTTCTTTTTTCTTGCTTGGAATATAGAACTATGCGCCATTTAATAGAAAAATCCGCTAATTACTAAAAAAAAAAGAAATTCTAGTATAAAGGTTCTCTTCATTATTGGCTTCGGACTAGAAACGGAAATCGGGTCGAAATCAGGTAAGGGATCAATCTGATACGTTGGTTTCTAATTCTAATAATTCATCAAAGAGAGTCAAAGAGCCTATTTTATTTCC…
	Fagopyrum dibotrys	GATGAGATCCGTAAATTTCCATTTACGGAAATTCTTTGTCTTTGTGGGATCGGAAATATTGTACCAAGGGTGTCTTTAGAGTATACCAAATCAGTATAGCCGTCCTTCGTCTGACACAGCAAGGCAATTTCAATTAATATTGAAATTAAGTATACGTATTAGATTAGAAAATTGCGTTTTTCTTGCTTGTAATATAGAACTATGCCCCAATTACTAAAAAGAGTATAGAGGTTCTCTTCATTATTGGTTTCAGACTCGAAACGCAAATCGGGTAGAAGTCGGGTAAGGGATCAATCTCATCCGTTCTTTTCGAATTCATCACGGAGCTTTTTATATTCCCACAATCCAATTAAACGCGAAATCCATAAATTTCTTTTTTTGTGTTTTGTTTATAGAATA…
	Rheum palmatum	GATGAGATCTGTAAATGGAAATTTACTGAAATTCTTTGTGGGATCGGCAATATTGTACCAAGGGTGTCTTTAGAGTATACCAAATCAGTATAGCCGTCCTTCTTCTGACACAGCAAGGCAATTTCAATTAATATGGAAACTAAGTATACGTATTAGACAATTAAATTTCTATTAGACAATTTATTTTTTCTTGCTTGTAATATAGAACTATGCGCCTTTTAATAGAAAAATATAGTCTAAAAATATAGTCTAAAGGTTCTCTTCATTATTGGCTTCGGACTAGAGACGGAAATCGGGTAAGGGATCAATCTGATACGTCGGTTTCTAAGTCTAAAAATTCATCAAAGATCAAAGAGAGTATTATATTCCCACAATTCAATTAGACACGAAATCTCGAAC…
	Fallopia multiflora	GATGAGATCCGTAAATGGAAATTTACGGAAATTCTTTATCGGATCGGCAATATTGTACCAAGGGTGTCTTTAGAGTATACCAAATCAGTATAGCCGCCCTTCTTCTGACACAGCAAGGCAATTTTAATTAATATGGAAACTAAGTATACGTATTAGACAATTCAATTTCTATTAGACAATTTCTTTTTTCTTGCTTGGAATATAGAACTATGCGCCATTTAATAGAAAAATCCACTAATTACTAAAAAAAAGAAAATAAAGTATAAAGGTTCTCTTCATTATTGGCTTCGGGCTAGAAACGGAAATCGGGTCGAAATCGGGTAAGGGATCAATCTGATACGTTGGTTTCTAATTCTAATAATTCATCAAAGAGAGTCAAAGAGAGTATTATATTTCCAC…
psbM-trnD	Rumex crispus	TCAATATTATGACTAACAATATCTGGGCTATCAAATCACTTCGCCGTCGCGAATTAAATAGTATAACATAGGAAGATCCTTTATCCATACTCAATAGAAAATGGAATTCGGAATCGAATCAAGAAATCTTTTTCTTTATTATTCTTTTACATTCTTTCTACAACCTACCGTCTTCCTTAAATCAGAACTAGAAAGGGAGAGAGTTTTAATCTGAAACGTCTTTTTCGGGGTAACTCAAATCTTATTTTGGAGTGTACAAGAAATGAATTCTAATAATGAATTCTAATTGTGTATGTGCTCCCGAGAAACATATGGTACTCTATTCCATTATATAGAGGCAATAAATTGAAAGACCAGACCCAGTACGTTATCCCTTGGAATCCTGAATATGATGTTCCT…
	Rheum hotaoense	TCAATATTATGAATAACAATATCTGGACTATCAAATTACTTCGTCGTCGCGAATTAAATAGTATAACATAGGAAGATCCTTTATCCATACTCAATAGAAAATGGAATTCGTAATCGAATCAAGAAATCTTTTTCTTTATTATTCTTTTACATTCTTTCTACAACCTACCATCTTCCTTGGACAATCATCGGATGAAGTATCATCTGACCGCTTTCCACTTACATTGCATTGATAACAACCCCCCCAAAAAAATAACAACACTCGAAGTAAAATGAAAGGGGCGGGGGTTAAACTCGAAACTCCTATTTTTTTATGATATAATTTTCTTTTCTTGTAAGAAAAAGAAAAGTGTGAAAAAGCCAAATTCCGGTCTATCTAAACAAAATCGGAACTAGAAAG…
	Reynoutria japonica	TCAATATTATGAATAACAATATCTGGGCTATCAAAGCACTTCGCCGTCGCGAATTTAATAGTATAACATAGGAAGATCCTTTATCTATACTCAATAGAAAATTGAATTCGTAATCGAATCCAGAAATCTTTGTTTTATTCTTTTACATTCTTTCTACAACCTGCTGTCTTCCTTGGACAATCATCGGATGAAGTATCATCTGACCGTTTTCCATTTACATTGCATTGATAACAAACCCCACAAAAAATAACAACAATAGAAGTAAAACGAAAAGGGGGCGGGAGTTAAACTCGAAACTCCTATTTTTTTATGATATAATTTTCTTTTTCTTGTAAGAAAAAGAAAATTGTGAAAAAGCAAAATTCCGGTATAAAAGGTCTAATCTTCTATAAAAACCTT…
	Fagopyrum dibotrys	TCAATATTATGAATAACAATATCTGGGCTATCAAAAAACTTCGCCGTCGCGAATTGAATAGTATAACATAGTAAGATCCTTTATCCATACTCAATACAAAATGGAATTCGTAATCGAATCAAGAACTCGTTTTATTTATTATTCTTTTACATTCTTTCTACAACCTACCGTCTTCCTTGGACAATCATCGGATGAAGTCTCATCTGACCGTTTTACACGTACGTTGTATTGATAACAAACCCCACAAAAATAACAACAAGAGAAGTAAAACGAAAGGGGGTGGTTGTTTGATCTTTATTTTCTTAATATTATCTTTTCTTGGATTTAGTACTAGTATATATGAAAAGAAAAGTTCGGTGTAAAATTTGAATGAGATAGATTTTTTCAAAGGAGTTAATT…
	Rheum palmatum	TCAATATTATGAATAACAATATCTGGACTATCAAATTACTTCGTCGTCGCGAATTAAATAGTATAACATAGGAAGATCCTTTATCCATACTCAATAGAAAATGGAATTCGTAATCGAATCAAGAAATCTTTTTCTTTATTATTCTTTTACACTCTTTCTACAACCTACCATCTTCCTTGGACAATCATCGGATGAAGTAGCATCTGACCGCTTTCCACTTACATTACATTGATAACAACCCCCAAAAAAAATAACAACACTCGAAGTAAAATGAAAGGGGCGGGGGTTAAACTCGAAACTCCTATTTTTTTATGATATAATTTTATTTTCTTGTAAGAAAAAGAAAAGTGTGAAAAAGCCAAATTCCGGTCTATCTAAACAAAATCGGAACTAGAAAGG…
	Fallopia multiflora	TCAATATTATGAATAACAATGTCTGGGCTATCAAATCACTTCGCCGTCGCGAATTAAATAGTATAACATAGGAAGATCCTTTATCCATACTCAATAAAAAATGGAATTCGTAATCGAATCAAGAAATCTTTTTTTTTATTCTTTTACATTCTTTCTGCAACCTACTGTCTTACTTGGACAATCATCGGATGAAGTATCATCTGACCGTTTTCCATTTACATTGCATTGATAACAAATCCCACAAAAAAAAACAACAATAGAAGTAAAACGAAAAGGGGGCGGGAGTTAAACCCGAAACTCCTATTTTTTTATGATATAATTTTCTTTTTCTTACAAGAAAAAGAAAATTGTGAAAAAGCCAAATTCCGATATAGTATAAAAGATCTAATCTTCTATCTT…
ycf3-trnS	Rumex crispus	AGGGGAAATGATCCTACAAAGAAAGGAATTGTACAATACGAAATAGCATAAAAAAGATTCATAAAATAAAAAAAGAAATTCAATATTTATCTCAAATCAAATAAAATGTAAAGATACGAACCGAACCCTCTACGACTCAAATTGCTCCTTTTTTTGTTTTGAAGGAATAAAAAAAATATTTATTCCAATCCCAATTCCAAATGTAGTATACCAATGGGAGAACTAGTCCTATTTAATCAAAACTGGAGAATCAAGGAATTTTTCCTATAGATTCGGGCGAAAGACTTTGATTCATTTTTGATCCAAAGAGGGGGGGGGAAAGAATCGAATAATTATTCTATGATCTAAATCCGAATAACCGTCTATTTTTTTTGTGTTATGCGCATAATGAGTAGACAC…
	Rheum hotaoense	AGGGGGAAATAATCCTACAAAGAAAGGAATTGTACAATACGAAATAGCATAAAAAAGATTCATTAAAAAAAAAGAAATTAAATATTTATCTCAAATAAAATGTAAAGATACGAACCGAACCTTCTACTCCTACTCAAATTCAAAGACTCAAATTGCTCCTTTTTTTTAGGAATCAAAAATAAATAGTTGAATACGATTCCAATCCAAATGTAGTATACCAATGGGCGAACTAGTCCTATTTAATCGAAACTGAAGAATCGAGGAATTTTTCCTATAGATTCGGGCGAAAGACTTTTATTAAGTTTTGATCCAAAGAGGGGGGAAAGAATCGAATAATTCTTCTATGATGTAAATTAAATTAGAATAACCGTCTATTTTGTTTGTGTTATGCGCATAGTG…
	Reynoutria japonica	AGGGGGAATGGTCCTACAAAGAAAGGAATTGTACAATACAAAATTGCATAAAAAAGATTCATAAAAAAAATAAATTCAATATAAATATAATATTTATATCAAAAAAAATGTAAAGATACGAAACCTCTACTACTACTCATATTCAAAGACTCAAATTGCTCCTTTTTGTTTTGCAGGAATCAATAATAAATATTTGAATACGATTCGAATTCATCCAACAAAAATGTAGTATACCAATGGGCGGACTAGTCCTATTTGATGGAAGCTGAAGAATCGAGGAATTTTTCCTATAGATTCGGGCGAAAGGCTTTGATTGAATTTTTATCCAAAAAGGGAGGGAAAAAGAATCGAATAATGATTCTTGTAAGTAAATAGAATAACCGTCTATTTTGTTTATGT…
	Fagopyrum dibotrys	AGGGGGAATAATCCTCCAAAGAAAGGAATTTACAATACGAAATAGCATAAAAAAGATTCATCAAAAAAAATTCAATATCCAATTTTATATCAAAAAAATGTACGAACGCTCTACGACTCATATTCAAAGACTCAAATTGCTCCTTTGTGCAGGAATCAATTCAAAATATTTTAAGTAGTATACCAATGGGCGACCTAGTCTTATTTCATCGAAGCTGACGAATCCGGAAATTGTTCCTATGGATTCGGGCGAAAGGCTTTGGTTGGGTTATGATCCAATGAAGGAGGGAAAAAGAATAGAATTTTTATTCTATAATGTCAATAGAATAACCGTTTATTTTGTTTGTGTTATGTACATAGTGAGTAGACACTACACAACCAAATAGCCCCAGGATAAGTC…
	Rheum palmatum	TAGGGGGAAATAATCCTACAAAGAAAGGAATTGTACAATACGAAATAGCATAAAAAAGATTCATTAAAAAAAAAAGAAATTAAATATTTATCTCAAATAAAATGTAAAGATACGAACCTTCTACTCCTACTCAAATTCAAAGACTCAAATTGCTCCTTTTTTTTTTAGGAATCAAAAATAAATAGTTGAATACAATTCCAATTTGCAAATACTAAAAAAATATCTTTTTAGTTTAGCCTTTCACAATAAAAACTTTTTTATTTGAATTCCCGAGCCTTGAATTTTTAATTGAAGTAAAGATCCTTATCAAAAATGGGATATTTTTTTAGTTCGAATTGGTTGGTTGGACCTTACCTAGCCAATCCAAACAAAAATATGAATAACTCGCTATTCATTCTG…
	Fallopia multiflora	AGGGATGGTCCTACAAAGAAAGGAATTGTACAATACAAAATTGCATAAAAAAGATTCATAAAAAAAAAAAAGAAATTCAATATTTATATCAAATAAAATGTAAAGATACGAACCCTCTACTACTACTCATATTCAAAGACTCAAATTGCTCCTTTTTGTTTTGCAGGAATCAATAATCAATATTTGAATACGATTCGAATTCATCCAACAAAAATGTAGTATCCCAATGGGCGGACTAGTCCTATTTGGTGGAAGCTGAAAAATCGAGGAATTTTTCCTATAGATTCGGGCGAAAGACTTTGATTGAATTTTTATCCAAAGAGGGAGGGAAAAAGAATCGAATAATTATTCTTGTAAATAGAATAACCGTCTATTTTGTTTATGTTATGTGCATAGTGA…
rps4-trnT	Rumex crispus	TTTCTTTTATTTAATTAAAGAAATTAAAACTGAACTAAATGATAAATGAAGCGAAATCCCCTGAAGTATTCTATTAATTGTAGAAGAACGAATAATGGCACTAGAAGGAATAGTGAGATGCAAGATGTACGGATCCGAAGTTCCTCCTTCTTTTTGTATTAATATTCATTATTTTTTTATTTGAAATGCAATTTCGTTTAGTATTTAAATTTTTATTTTATAATCTATTATAATTATTGATTGGAATTTTATATTCTATTTAGTATATTAATAATTCTTAATTGAATTATTGTATATATATTGTATATATATAAACTAAAAAAAAATTCTTGTATATCTTTTTTTTAGTTTAGTTAATATTTCGAATTTGTGTTGTATATTTCAATATTTAAATTCTAT…
	Rheum hotaoense	TTTCTTTTATTTAATTAAAGAAATTAAAACTGAACTAAATGGTAAATGAAGCGAAATCCCCGGAAGTATTCTATTAATTGTACTAGAACGAATAATGGCACTAGAAGGAATAGTGAGATGAAAGATGTACGGATCCGAAGTTCCTCCTTCTTTTTGTATTAATATTCATTCTTTTTTTTTTGAAATTAAATTTCGTTTAGTATTTTTATTTTTATAATTATTGATTGGAATTTTATATTGTATTTAGTATATTAATAATTATTAATTGAATTATTGTATATGTATAAATTCTTGTATATATTTATTTTTAGTTTAGTTAATATTTCGAATTTTTGTTGTATATTTATTTATATTTATATATTTAGATTATATAGAATCTAAAAAAAAATCGAAAATAAA…
	Reynoutria japonica	TTTCATTTTTTTTTAGAATTAAAACTGAACTAAATGATAAATGAAGCGAAATCCCCTGAAGCATTCTATTAATTGTACTAGAACGAATAATGGCACTAGAAGGAATAGCGAGATGAAAGATGTACGTATCCGAAGTTCCTCCTGCTTTTTTTGTATTAATATTCATTATTTTTTTTTTTGAAATGAAATCTTTTATAATTATTTGAATTGTATTTAGTATATTAATTATTTAGTCTATTAATTAATTCTTAATTGTACTTAATTGTATTTAGTGTATATGTATAAATTCTTGTATCTATTTAAGTTTAGTTAATATTTCATTTTTTATTTTATCTAAATAAATATAAAAAAAAGGCTTAAAATTTTTTATTTACAATTTATACTAATTTATAAATTCTA…
	Fagopyrum dibotrys	TTTCATTTGATTTAAATTAAAGAAATTAAAACTGAACTAAACGATAAATGAAGCGAAATCCACTGAAGTATTCTATTAATTTAATTGTCCTAGAACGAATACTGTCACTAGAAGGAATAATGAGATGAAAGATGTACGTATCCGAAGTTGCTACTTGTTTTTGTATTAATATGACTTCTTTATTTCATTTTCATATTTTAGTAATTAATTTTTCAAAAGTATTGGAATTGTATTTTAGGATATATATATTAAATATTAATTCAATTTATTAATTAAATAAAAAAAGAATTTCATTACGAATTTTAAAATAAAATTTATACAAAGTAGAATATATAAAAAAATAAAAAAAAAAAGAATAGAAACATAATATAAAAAACATAATATAAAAAACATAGAAAA…
	Rheum palmatum	TTCATTTTATTTAATTAAAGAAATTAAAACTGAACTAAATGGTAAATGAAGCGAAATCCCCGGAAGTATTCTATTAATTGTACTAGAACGAATAATGGCACTAGAAGGAATAGTGAGATGAAAGATGTACGGATCCGAAGTTCCTCCTTCTTTTTGTATTAATATTCATTCTTTTTTTATTTGAAATGAAATTTCGTTTAGTATTTTTATTTTTTTTATTTTTATAATTATTGATTGGAATTTTATATTGTATTTAGTATATTAATAATTATTAATTGAATTATTGTATATGTATAAATTCTTGTATATATTTATTTTTAGTTTAGTTAATATTTCGAATTTTTGTTGTATATTTATTTATATTTTATTTAGATTTAGATTTAGATTATATAGAATCTA…
	Fallopia multiflora	TTTCTTTTTTTTTTAGAATTAAAACTGAACTAAATGATAAATGAAGCGAAATCCCCTGAAGCGTTCTATTAATTGTACTAGAACGAATAATGGCACTAGAAGGAATAGTGAGATGAAAGATGTACGTATCCGAAGTTCCTCCTGCTTTTTGTATTAATATTCATTATTTTTTTTTTTTGAAATGAAATCTTTTATAATTATTTGAATTGTATTTAGTATATTAATTATTTAGTCTATTAATTAATTCTTAATTGAATTAGGGTATATGTATAAATTCTTGTATCTATTTAAGTTTTGTTAATATTTTTTAGTTACAATTTATACTAATTTAAAAATTCTATTTCTAAAAATTTGATAATATCAAAAATAGTAAAATTAAGTAATTATTAGTATAAAAAA…
psbI-trnS	Rumex crispus	CTTTGTTTCTCTCTTCATTTTTGGATTTCTATCTAATGACCCAGGACGTAATCCTGGACGTGAAGAATAAAAGATAAGTTTCCTTACTTTTTTTAGTGTCTTATTTTTTTTATAAAAAAATAAAAAGAATTCAAGAAATTCGAAAGAGAAAAAATAGTAAATAATCAACAGAAACGGAAAGAGAGGGATTCGAACCCTCGGTACGAATGACTCGTACAGCGGATTAGCAATCCGACGCTTTCGTC
	Rheum hotaoense	CTTTGTTTCTCTCTTCATTTTCGGATTTCTATCTAATGACCCAGGACGTAATCCTGGACGTGAAGAATAAAAGAGAAGTTTCCTTACTTTTTTTTAGTGTCTTATTTTTTTTATAAAAAAATAAAAAGAATTCAAGAAATTGGAAAGAGAAAAAATAGTAAATCATCAACAGAAACGGAAAGAGAGGGATTCGAACCCTCGGTACGAATGACTCGTACAGCGGATTAGCAATCCGACGCTTTCGTC
	Reynoutria japonica	CTTTGTTTCTCTCTTCATTTTCGGATTTCTATCTAATGACCCAGGACGTAATCCCGGACGTGAAGAATAAAAGAGGAGTTTCCTTACTTTTTTTAGTGTCTTATTTTTTTTATAAACAAATAAAAAAAATTCAAGAAATTCGAAAGAGAAAAAAATAAGAAATCGTCAACAGAAACGGAAAGAGAGGGATTCGAACCCTCGGTACGAATAACTCGTACAACGGATTAGCAATCCGACGCTTTCGTC
	Fagopyrum dibotrys	CTTTGTTTCTCTCTTCATTTTCGGATTTCTATCTAATGACCCAGGACGTAATCCTGGACGGGAAGAATAAAAGAAGAGTTTCTTTTTATTCCTAAAAAAATTAGAAAGATAAATAAAATAGTAAATCACCAACAGAAACGGAAAGAGAGGGATTCGAACCCTCGGTACGACTGACTCGTACAACGGATTAGCAATCCGACGCTTTCGTC
	Rheum palmatum	CTTTGTTTCTCTCTTCATTTTCGGATTTCTATCTAATGACCCAGGACGTAATCCTGGACGTGAAGAATAAAAGAGAAGTTTCCTTACTTTTTTTAGTGTCTTATTTTTTTTATAAAAAAATAAAAAGAATTCAAGAAATTGGAAAGAGAAAAAATAGTAAATCATCAACAGAAACGGAAAGAGAGGGATTCGAACCCTCGGTACGAATGACTCGTACAGCGGATTAGCAATCCGACGCTTTCGTC
	Fallopia multiflora	CTTTGTTTCTCTCTTCATTTTCGGATTTCTATCGAATGACCCAGGACGTAATCCCGGACGTGAAGAATAAAAGAGGAGTTTCCTTACTTTTTTTAGTGTCTTATTTTTTTTTTATAAACAAATAAAAAAAATTCAAGAAATTCGAAAGAAAAAAAAAAAATAGTAAATCGTCAACAGAAACGGAAAGAGAGGGATTCAAACCCTCGGTACAAAGGACTCGTACAACGGATTACCAATCCGACGCTTTCGTC
ndhF-rpl32	Rumex crispus	GATATGCGATAATAGAATTTTATTTCTATTCAAAATCGAAATTATTAGAATAAGCATTTTATTACTATTCAATTCAAGAAATTCTCATTGGTCAAATGACCAAATAGTTATTTTTTTAATTAAACTATTGAAACCTATCACTATAGATAATATCACAAATTTCTACTTTTCATTATTATTTTGATAAATCCATAGATAGAAAAAGATAGAAAAAGGATAACAAATTAGACCAAACAAAAAAGTGGGTAAGTCTGATACTGATATGAATCACAAGATGTACTAAAATGAATAACCTAAATTAAGTCAAAAATTAGGAACTATTTTCATTTGAATTTTTTGTATTCAGAATCAGTTATTACTTCGCTGTAAAACTCTTTGATTGATTATCTTCTATTCTAG…
	Rheum hotaoense	GAGATGCGATAATAGAATTTTTTTCCATTAAAAATCGAAATTATTAGAATAAGCATTTTATTACTATTCAACTCAAAAAGTTCTCATTGGTCAAATGACCAAATAGTTATTAATGAAAGTAAATACTTAGTTATTAATTAAATAAACTATTGAAAATTCATTCAACTATTGAAACCTATCAATATAGATAATAATAGATAATATCAAAAATTTATACTTTTAATTATTATTTTTATAAATCCATAGATAGTAAAATGATAACAAATTAGACCAACCAAAAAAGTGCGTAAGTCTGATACTAGTATGAATCACAAGATCTACTAAAATTCATAATCTAATTTAAATTTAAACAGTTCCTATTTAAATTAGGTTATTCGGAATCAGTTATTAGTTCTCTGT…
	Reynoutria japonica	GATATGCGATAATAGAATTCTATTTCTATTCGAAAGCGAAATTCTTAGAATAAGCATTTTTTATTTATTAATATTCAACTCAAGAAGTTCTAATTGGTCAAATGACCAAATAGTTATTTAGTGAAAGTAAATACTTAGTTATTAATTAAACTATTAAAACCTATGAATATAGAGAATATCAAAAATTTATACCTTTCATTATTCTTTTGAGAAATCCATAAATAGAAAAATGATCAAAAATCAGACCAAACAAAAAAGTACGTAAGTCTGATACTGATATGAATGACAAGATCTACTAAAATTCATAATCTAATTTAAGTCAAAAACTAGGAACTTTTTGAATTTGTTTATTCGGAATCAGTTAAGTTATTATTTCTATGCAAAACTCTTTGATCGATT…
	Fagopyrum dibotrys	GATATGCAATAATAGAATTTTCTTTCGATTCGAAATCGCAATTATTAAAATAAACATTTTTAAAATATTCAACTCAAGAAGTTTGAATTGGTCAAATGACTAAATAGTTATTAGTGAAAGTTAATACTTAGTTATTAATTAAACTATTGAAACTTATTTTATTAATATAGGTAATATCCAAACTTTATACTTTTCATTATTATTTTGAAAAATCCATAGATAGAAAATAAAAAAAATTAGACCAAACAAAAAGTACTTAAGTCTGATACTAATATGAAGAAAAAAATCTACAAAAATGCATAACCTAATTTAAGTTAAAAATTAAAGTTAAAAACGAGTAACTATTTTCATTAGATTATAGTTTATTCGAAATCTGTTATTTAGTTATTATTTCTATGC…
	Rheum palmatum	GAGATGCGATAATAGAATTTTTTCCATTAAAAATCGAAATTATTAGAATAAGCATTTTATTACTATTCAACTCAAAAAGTTCTCGTTGGTCAAATGACCAAATAGTTATTAATGAAAGTAAATACTTAGTTATTAATTAAATAAACTATAGATATAGATAATATCAAAAATTTATACTGTTCATTATTATTTTTATAAATCCATAGATAGTAAAATGATAACAAATTAGACCAAACAAAAAAGTGCGTAAGTCTGATACTAGTATGAATCACAAGATCTACTAAAATTCATAACCTAATTTTAATTTAAATAGGAACTATTTAAATTAGGTTATTCGGAATCAGTTATTAGTTCTCTGTAAAACTCTTTGATTGATTGTCTTCTAGTCCAATAAAGCAT…
	Fallopia multiflora	GATGTGCGATAATAGAATTAGATTTCTATTCGAAAGCGAAATTCTTAGAATAAGCATTTTTTATTTATTAATATTCAACTCAAGAAGTTCTAATTGGTCAAATGACCCAATAGTTATTAGTGAAAGTAAATACTTAGTTATTAATTAAACTATTAAAACCTATGAATTGAATATAGAGAATATCAATAATTTAGACCTTTCATTATTCTTTTGATAAATCCATAAATAGAAAAATGATCAAAAATCAGACCAAACAAAAAAGTACGTAAGTCTGATACTGATATGAATCACAAGATCGACTAAAATTCATAATCTAATTTAAGTTAAAAACTAGGAACTTTTTTCATTTGTTTATTCGGAATCAGTTAAGTTATTAGTTCTATGCAAAACTTTTTGATC…
rps16-trnQ	Rumex crispus	AGTCATTTATTTAGGCGGTACGTACATAGAAATCTATACTTTATTCTATATCTATATTACTTTATTCTATATCTATATTAAATAGGTATTCTAGATTCAATCTATTTCGATTATTCTTATTAGAAGAAGATTAGATAGATTTTTTTCTTATTTATATAGAAATAGACACACGGCATAAGTAACTAAATACCTTCCATATGGATAGGTATATGTTCGTCTAACCCGCTTTTAATTGAAATTGAAAGAATCAATCTATCTATTATCCTATCTTGCCTGTATTAGATCACAATTGGATTAAGTTAGATCTGTGTGGGTCAATGCCGTTTGTGAAAAAGATAGAATTAAAAAACGAAGTATTAAATTATAAAAAGCGAAAGAAGAAGAATATTATATATATAC…
	Rheum hotaoense	AGTCATTTATTTAGGCGGTACGTACATAGAAATCTATACTTTATTCTATATCTATATTACTTTATTCTATATCTATATTAAATAGGTATTCTAGATTCAATCTATTTCGATTATTCTTATTAGAAGAAGATTAGATAGATTTTTTTCTTATTTATATAGAAATAGACACACGGCATAAGTAACTAAATACCTTCCATATGGATAGGTATATGTTCGTCTAACCCGCTTTTAATTGAAATTGAAAGAATCAATCTATCTATTATCCTATCTTGCCTGTATTAGATCACAATTGGATTAAGTTAGATCTGTGTGGGTCAATGCCGTTTGTGAAAAAGATAGAATTAAAAAACGAAGTATTAAATTATAAAAAGCGAAAGAAGAAGAATATTATATATATAC…
	Reynoutria japonica	Null
	Fagopyrum dibotrys	AGTCATTGGTTTAGTCGGCACATCAAAATCCATACTTTTTGTATATTTTTTGTATATGAATAATATACAAGAAAAAGCCAAAAAGAAGTCTCGTTTTTCTCGAACTCAGCATTAATGCTAAAAAAAAACGGATAAGAAAAGCATTCTATCTAGATAAAACTACACTTTTTTTACAAACAGTCCCTTGGTCAAAGTAAAAAAAATTCGGACCGAATCCAGATGCTCTGGGACGGAAGGATTCGAAA
	Rheum palmatum	AGTCATTGGTTTAGTCGGCACATCAAAATCCATACTTTTTGTATATTTTTTGTATATGAATAATATACAAGAAAAAGCCAAAAAGAAGTCTCGTTTTTCTCGAACTCAGCATTAATGCTAAAAAAAAACGGATAAGAAAAGCATTCTATCTAGATAAAACTACACTTTTTTTACAAACAGTCCCTTGGTCAAAGTAAAAAAAATTCGGACCGAATCCAGATGCTCTGGGACGGAAGGATTCGAAA
	Fallopia multiflora	AGTCATTGGTTTAGTCGGCACATCACAATCCATACTTTTTGTATATTTTTTGTATATGAATAATATACAAGAAAAAGCCAAAAAGAAGTCTCGTTTTTCTCGAACTCAGCATTAATGCTAAAAAAAAACGGATAAGAAAAGCATTCTATCTAGATAAAACTACACTTTTTTTACAAACAGTCCCTTGGTCATAGTAAAAAAAATTCAGACCGAATCCAAATGCTCTGGGACGGAAGGATTCAAAAATCACACAAGCTAGATACTGAATTGGTGGATTTCCCCTGTATATTTACTTAATCCTTACTTTATGATAGGATATTTTTTTTTTTGCTCCGTAATCATTAACACATTTAGGTTATATCTTAGATTA
atpF	Rumex crispus	ATGGTCAATTTCCATATATTTTTTGAATGTAATGAACCTATCCTCTACTTTTTTTGTTCATATTCGAACAAAATTGGAAATGAATCAATAATCCAAGGCCGGAATATTTGGAGGACTCTTCTGACCAAACAAAAAATATGTAATTGTCAGCAAAATTGTTTTTTTTTTTCAAATAAAAAATTTCTTATTTTATATATTTATTTTATAAATAGGTCATCAACTCAGCATTTGGCATTTAAACAAAAATGTAAAAAAAAAAAAAAAAGGATGAACCCCTTTCCAATACCAATAAAGGTTTCAAATCTTTTTATCGATATGAGTGTTATATATCGAGAAATTTCTAACTATTCCTTGGAAATGGAAAACCATTTAAGTCTTAATATAGTGGTAAAAAGAGTA…
	Rheum hotaoense	ATGGCCAATTTCCATATCTTTTTTTAATGTAATGAACCTATCCTCTACTCTTTTTGTTCATATTCGAACAAAATTGGAAATGAATCAATAATCCAAGGCCGGAATATTTGGAGGACTCTTCTGACCAAACAAAAAATATGTAATTGTCAGCAAAGTTGTTTTTTTTTTCAAATCCAAAATTTCTTATTTTATATTTTTTTTTAAATAGGTCATCAACTCAGCATTTGGCATTTAAACAAAAATGTAAAAAAAAAAAAAAAAAAAAGGATAAACCCCTTTCCAAAACCAATAAAGGTTTCAAACCTTTTTATCGATATGAGTGTTATATATCGAAAAATTTCTAACTATTCCTTGGAAAGGGAAAACCATTTCAGTATTAATATAGGGGTAAAAAAAGTA…
	Reynoutria japonica	ATGATAAATTTTCATATCTCTTTTGAATGTAATGAACCTATCCTCTACTCTTTGCTCATATTCGAACAAAATTGGAAATGAATCAATAATCCAAGGCCGGAATATTTGGAGGACTCTTCTGACCAAACAAAAAATATGTAATTGTCAGCAAAGTTGTTTTTTTTTTTTCAAATCCAAAAAAAATTTCTTATTTGATATTTTTTTTATAAATAGGTCATCAACTCACCATTTGGCATTTAAACAAAAATGTAAAAAAAAAAAAAAAAAAGGAAAAACCCCCTTCCAATACCAAAAAAATTTTCAAATCTTTTTATCGATATGAGGGTTATATATCGATAAATTTCTAACTATTCCTTGGAAATGGAAAACCTTTTCAGTATTAATATAGGGGTAAAAAAA…
	Fagopyrum dibotrys	ATGGTAAATTTCCATATCTTTTTAAAATGTAATGAACCTATCCTCTACTCTTTGCTCATATTCGAACAAAATGGAAAATGAATCCATAATTCAAGGCCAGAATATTTGGAGGACTCTTCTGACCAAACAAAAAAATATGTAATTGTCAGCAAAGTTGTTTTTTTTTCAATCCAAAATAAATTTATTAGTTTATATTTATAAATAGGTCATCAACTTAGCATTTGGCATTTAAACAAAAATGTAAAAAAAAAGAAAAAGGGATGAACCCTTTTCGAATACCAATAAAAGTTTCAAATCTTTTTGTCGATATGAGTGTTATATATCGATAAATTTCTAACTATTCCTTGGAAATGGAAAACCATTTCAGTCTTAACATAGTGGTAGAAAGAGTACCACACT…
	Rheum palmatum	ATGGCCAATTTCCATATCTTTTTTTAATGTAATGAACCTATCCTCTACTCTTTTTGTTCATATTCGAACAAAATTGGAAATGAATCAATAATCCAAGGCCGGAATATTTGGAGGACTCTTCTGACCAAACAAAAAATATGTAATTGTCAGCAAAGTTGTTTTTTTTTCAAATCCAAAATTTCTTATTTTATATTTTTTTTTTAAATAGGTCATCAACTCAGCATTTGGTATTTAAACAAAAATGTAAAAAAAAAAAAAAAAAAAAGGATAAACCCCTTTCCAATACCAATAAAGGTTTCAAATCTTTTTATCGATATGAGGGTTATATATCGAAAAATTTCTAACTATTCCTTGGAAATGGAAAACCATTTCAGTATTAATATAGGGGTAAAAAAAGTA…
	Fallopia multiflora	ATGGTAAAATTCCATATCTCTTTTGAATGTAATGAACCTATCCTCTACTCTTTGCTCATATTCGAACAAAATTGGAAATGAATCAATAATCCAAGGCCGGAATATTTGGAGGACTCTTCTGACCAAACAAAAAATATGTAATTGTCAGCAAAGTTGTTTTTTTTTCAAATAAAAAAAATTTCTTATTTGATATTTTTTTTTATAAACAGGTCATCAACTCAGCATTTGGCATTTAAACAAAAATGTAAAAAAAAAAAATAAAAAAGGATAAACCCCTTTCCAATACCAATAAAAGTTTCAAATCTTTTTATCGATATGAGTGTTATATATCGATAAATTTCTAACTATTCCTTGGAAATGGAAACCCATTTCAGTATTAATATAGTGGTAAAAAAAGTA…
rpoC2	Rumex crispus	GATATAATTGACAACTCGAAGTTGCACCTTATTCCTTTCCTGCAACAGATCCTGAGGGAAAAGTGTTGATAAACTTATACCGTCCGTTATTTCATATGTGACTACGGGTCGAACCAAAACAAAATACCTTTTCTTAGTAGGTGTGATTCGTTGGACATAGATCCAATTTTTCAAATGTTTCAATTTTTTTTGTCCCCTTCCCGGCGGGATCAAAATGCCCCTGTGTCGGGATATTTTATCCGTTTTTCCAGGAAAATGGATATTTCCCGAAAAGATTTTTAATTCAATCTTTTTTTTTTTCTTCTCTATTCGGACCAACCCGCCTACCCGGCTTCTTATATTTAAAGTTATTTCTGTATCTACTCCAATGATACTATTGTTTCGTACCATTATGGCAAA…
	Rheum hotaoense	GATATAATTGACAACTTGAAGTTGCACCTTATTCCTTTCCTGCACACACGATCCTGAGGGAAAAGTGTTGATAAACTTATACCGTCCGTTATTTCATATGTGACTACGGGTCGAACCAAAACAAAATACCTTTTCTTAGTAGGTGTGATTCGTTGGACATAGATCCAATTTTTCAAATGTTTCGATTTTGTTTGTCCCCTTCCCGGCGGTATCAAAATGCCCCTGTGTCGGGATATTTTATCCGTTTTTCCGGGAAAATGGATATTTCCCGAAAAGATTTTTAGTTCAATCTTTTTTTTTTTCTTCTCTATTCGGACCAACCCGCCTACCCGGCTTCTTGTATTTAAAGTTATTTCTGTATCTACTCCAATGATACTATTGTTCCGTACCATTATGGCA…
	Reynoutria japonica	GATATAATTGACAACTCGAAGTTGCACCTTATCCCTTTCCTGCAACAGATCCTGAGGGAAAAGTGTTGATAAACTTATACCGTCCGTTATTTCATATGTGACTACGGGTCGAACCAAAACAAAATACCTTTTCTTAGTAGGTGTGATTCGTTGGACATAGATCCAATTTTTCAAATGTTTCGGTTTTGTTTGTCCCCTTCCCGGAGGTATCAAAATGCCCCTGTGTCGGGATATTTTATCTGTTTTTCCAGGAAAATGGATATTTCCCGAAAAGATTTTTAGTTCAATCTTTTTTTTTTTCTTCTCTACTCGGACCAACCCGCCTACCCGGCTTCTTGTATTTAAAGTGATTTGTGTATCTACTCCAATGATACTATTGTTCCGTACCATTATGGCAAA…
	Fagopyrum dibotrys	GATATAGTTGACAACTCGAAGTTGCACTTTATCCCTTTCCTGTAACAGATCCTCAGGGAAAAGTGTTGATAAACTTATACCGTCCGTTATTTCATATGTGACTACGGGTCGAATCAAAACAAAATATCTTTTCTTAGTAGGTGTGATTCGTTGGACATAGCTCCAATTTTTCAATTTTGTTTGTCCCCTTCCCGGCGGTATCAAAATGCCCCTGTGTCGGGATATTTTATCTGTTTTTCCAGGAAAATGGATATTTCCCGAAAATATTTTTAGTTCAATCTTTTTTTTTTTCTTCTCGACTCGGACCAATCCGCCTACCCGGCTTCTTGTAGTTAAAGTGATTTGTGTATCTACTCCAATGATACTATTGTTCCGTACCATTATGGCAAAAAATCGCGG…
	Rheum palmatum	GATATAATTGACAACTTGAAGTTGCACCTTATTCCTTTCCTGCAACAGATCCTGAGGGAAAAGTGTTGATAAACTTATACCGTCCGTTATTTCATATGTGACTACGGGTCGAACCAAAACAAAATACCTTTTCTTAGTAGGTGTGATTCGTTGGACATAGATCCAATTTTTCAAATGTTTCGATTTTGTTTGTCCCCTTCCCGGCGGTATCAAAATGCCCCTGTGTCGGGATATTTTATCCGTTTTTCCGGGAAAATGGATATTTCCCGAAAAGATTTTTATTTCAATCTTTTTTTTTTTCTTCTCTATTCGGACCAACCCGCCTACCCGGCTTCTTGTATTTAAAGTTATTTCTGTATCTACTCCAATGATACTATTGTTCCGTACCATTATGGCAAA…
	Fallopia multiflora	GATATAATTGACAACTCGAAGTTGCACCTTATCCCTTTCCTGCAACAGATCCTGAGGGAAAAGTGTTGATAAACTTATACCGTCCGTTATTTCATATGTGACTACGGGTCGAACCAAAACAAAATACCTTTTCTTAGTAGGTGTGATTCGTTGGACATAGATCCAATTTTTCAAATGGTTCGGTTTTGTTTGTCCCCTTCCCGGCGGTATCAAAATGCCCCTGTGTCGGGATATTTTATCTGTTTTTCCAGGAAAATGGATATTTCCCGAAAAGATTTTGAGTTCAATCTTTTTTTTTTTCTTCTCTACTCGGACCAACCCGCCTACCCGGCTTCTTGTATTTAAAGTGATTTGTGTATCTACTCCAATGATACTATTGTTCCGTACCATTATGGCAAA…
petN-psbM	Rumex crispus	TTGTTATTTGCTTGCCTATTTAAAGAGAAAAGGCGTCCTCTTATTAATATTAGAGGGATGCGGACTTTCTAGGGTAAAGACCATCTACATAGTGGTTCTTCAACAAGATACTACGCATAAGAAAATCTTGCCCCCGGCGAGTCACATATTGTGTACTCGCCGCTTTCTTTATTGAAGAAGTTCCCATACGCCTTTCTATTAACGCTTCAATCAAATACTTTTTTGGAATGCTAAAAAAAGATTACTGGAATCTCGGAATTCAAGCCGTAAAAGTAAGAGTTACCCCCCGTTTTTCTTTTTTCGTAGTGATCGGAATCAATACAAATCCATAAAATAAATCTAAATGTAGCAAAGAAATAGAACTGGGGCCCTATGTAGATTCTATAGATAGAATTCTAT…
	Rheum hotaoense	TTGTTATTTGCTTGCCTATTTAAAGAGAAAAGGCGTCCTCTTATTAATATTAGAGGGATGCGGACTTTCTAGGGTAAAGACCATCTACATAGTGGTTCTTCAACAAGATACTACGCATAAGAAAATCTTGCCCCCGGCGAGTCACATATTGTGTACTCGCCGCTTTCTTTATTGAAGAAGTTCCCATACGCCTTTCTATTAACGCTTCAATCAAATACTTTTTTGGAATGCTAAAAAAAGATTACTGGAATCTCGGAATTCAAGCCGTAAAAGTAAGAGTTACCCCCCGTTTTTCTTTTTTCGTAGTGATCGGAATCAATACAAATCCATAAAATAAATCTAAATGTAGCAAAGAAATAGAACTGGGGCCCTATGTAGATTCTATAGATAGAATTCTAT…
	Reynoutria japonica	Null
	Fagopyrum dibotrys	ATTTGTTTTGTTTGCCTCTTTAAGAAAAGGCGTTCTATTATTAATATTATATTAAGCGGATGCATACTTTCTAGGGTACAGAACATATACATAGTGGTTGTTCAACAAGATACTATGCATAAGCAAAATTTGCCCCAGGCGAGTCACACATTGTGTACTCACCGCTTGTTTTATTGTTGTAGAAATAGGGTTTATGCTTTATCGACATCGACTCATTTCAGATCATGGTTCAAGTGTAACAAATTGGTAGGGTTGACTACTTCTTTTCTAAATTTGAAGAAGTTCCCAACAACTTTATATACTCAAAAACCACTAATCTAAGAGTCTAATAGATAGTATGGTAGAAAGAAATAGATAAATCTTTCTACCATATTAGAAAATCTCATAGAATACTGTTGA…
	Rheum palmatum	ATTTGTTTTGTTTGCCTCTTTAAGAAAAGGCGTTCTATTATTAATATTATATTAAGCGGATGCATACTTTCTAGGGTACAGAACATATACATAGTGGTTGTTCAACAAGATACTATGCATAAGCAAAATTTGCCCCAGGCGAGTCACACATTGTGTACTCACCGCTTGTTTTATTGTTGTAGAAATAGGGTTTATGCTTTATCGACATCGACTCATTTCAGATCATGGTTCAAGTGTAACAAATTGGTAGGGTTGACTACTTCTTTTCTAAATTTGAAGAAGTTCCCAACAACTTTATATACTCAAAAACCACTAATCTAAGAGTCTAATAGATAGTATGGTAGAAAGAAATAGATAAATCTTTCTACCATATTAGAAAATCTCATAGAATACTGTTGA…
	Fallopia multiflora	ATATGTTATGATTGCCTCTTTATGAAAGGCGTTCTATTATCCAAATTATATTAAACGGATGCATACTTTCGAAGGTACATAACATATACATAGTGGTTGTTCAACCCGATATAGTGCTTAATCAATATTTGCCCCAGGCGATTCACACATTGTGAACTCACCGCTTGTTTTATTGTTGTAGAAATATGGTTTATGCTTTATCGACATCCACTCATTTCATATCATGGTTCAAGTGTAACAAATTGGTAGGGTTGACTACTTCTTTTCTAAATTTGAAGAAGTTCCCAACAACTTTATATACTCAAAAACCACTAATCTAAGAGTCTAATAGATAGTATGGTAGAAAGAAATAGATAAATCTTTCTACCATATTAGAAAATCTCATAGAATACTGTTGAT…
trnS-trnG	Rumex crispus	CATAACGTGCCATTTTAAAAATATTTTTTCTAGGTTTTCAATATACAAAATATATATATATAACATATAAAATTTCAATTCGAATTTTTTTCGATTCTAGACTCTTCGAAATTCTAGATAATAATTAAACTGACATATAAGTCAAATTTTGTAAGTTATTTTTTTATATTATTATATTCCGTTTACGTTTATAAATTTTATAAATAGCAATTTTTTTAATAAATAATATAAGTCTGGTATATAAACATAAATAATATAAATATATAGAAAAAATATGTATACAAATTTTGTATACAAAGATCTATAGCATTTATAATATATAAATACATATAGAAATAACTAGACTTATAAGTGTAAGTGAAATAAAAAAATAGAAATAGATACAAAATACACTACAAG…
	Rheum hotaoense	CATAACGTGCCATTTTAAAAATATTTTTTTCTAGGTTTTCAATATACAAAAAATATAATATATAAAATTTTAATTCGAAATTCTTTCAGATTCCAGACTCTTCTAAATTCTAGAGAATAATTAAACTGAAATATAAGTCAAATTTTTTAAGTTATTTATATTATTATTTTTTATTTATTCCGTTTATAATCTAAATAGAAATTTATATATATAATATATAATATAATAAGTCTGATATATATATAAACATAATATAGAAAAAATATGTATACAAACATATTATGTATACAAAGAGATATAGCATTTATAATATATATATAATATATAAATACATATAGAAATAACTAGAATAAATATAAGTTAAACAAAAAAATATAAATAGATACAAGATAGACTACA…
	Reynoutria japonica	CATAACATGCCGTTTTTAAAATCTTTTTTTCTAGGTTTTCAATTCAATATACATATATATAATATCAAATTTCATCAAATTTCAATTCGAAATTCTTTCAGATTCTAGACTCTTATAAATTCTAGAGAATAATTTATACATTCTATTCTATATAGAATAATTAACCTGAAATATAAGTCAAATTTTTTAAGTTATATATCTATATTATAATAGATATAAGAATTGAATACATTATATTATCTATATATAATTATCTATATATAAACAGAATATAGATTATAAATATAGATATAGATTCTATATAGATATAGAAAAAATATGTATACAAAAATAAACATATATAATATATATATTATAATATATAATAATATAAATACATATAAAAATGAATCCAAATTT…
	Fagopyrum dibotrys	CAAAATATTTTTTTTCTATTTTTTTTAGGTTTTCAATATATATAATAATAATTAATAATTTCAATTCGAAATTATTTACTTAATATTATTTATATTTAATTTATAAATATATAATTTTATATTAAGAATTTTATACATTATTATAGTAATAAGTATAATATAATAATAAACATCATATATTAGTATAAACATAATATAGAAAAAATGTATACAAATATAATATCTAAATTAGAAATACCTATCGAAAAAAATACATACAATAAAGATATGAAATCTTAAATTAAGTTAAATAAAAAAGAATAATAAATCGAAAAAATAGAAATACATACAAGATATACTACAAGGTTTAGCAAAAATTCTAACTCAACTAAGGATTCAATAACAAGAAAAATTGAATCA…
	Rheum palmatum	CATAACGTGCCATTTTAAAAATATTTTTTTTCTAGGTTTTCAATATACAAAAAATATAATATATAAAATTTTAATTCGAAATTCTTTAAGATTCCAGACTCTTCTAAATTCTAGAGAATAATTAAACTGAAATATAAGTCAAATTTTTAAAGTTATTTATATTATTTATTATTATTTTTTATTTATTCCGTTTATAATCTAAATAGAAATTTATATATATAATATATAATAAGTCTGATATATATATAAACATAATATAGAAAAAATATGTATACAAACATATTATGTATACAAAGAGATATAGCATTTATAATATATATATAATATATAAATACATATAGAAATAACTAGAATAAATATAAGTTAAACAAAAAAATATAAATAGATACAAGATAGACT…
	Fallopia multiflora	CATAACGTGCCATTTTTAAAATCTTTTTTTCTAGGTTTTCAGTTCAATATACATATATATATATATAATATCTATCAAATTTCAATTCGAAATTCTTTCAGATTCTAGACTCTTTTAAATTCTAGAGAATAATTTATATATTCTATTATCCATTCTATGCTATATAGATATAGAATAATTAACCTGAAATAGAAATATAAGTCAAATTTTTTAAGTTATCTATATATATATATATTTTTAGATTCCATTTTTTTTTATAAAAAAAAAGAATCTAATATTCTATATATATTATAATAGATATAAGAATTGAATACATTATAGATATTATCTATATATAAACAGAATATAAATTATAAATAGATATATAAATATCTATATCAAATATATATAAATATAGAT…
trnE-trnT	Rumex crispus	TATGAGCATAGTATCAACAGTTTTTCAAAATTGTCAATAGAGTCAATAGAATGTAAGAATATGATGCGATCCAAGGGATCCTTAGAGTTTTTTGATTGATCATTCTGATTTATGAATCCTTAATTCTAACCGCATATAAATAGAAATAATATAAAAAATTTCTTATTTATAAAGAGAAAGAAATACGAGGGAAAGGATCCCTTTGTGGAATGGTTTATACCCCCCCCCCAACAAAAAAAATTTCAACTCCATTTATTCTACTTTACTTGATTCATTCATTTTTTTTTTAAAACAAAATATGTCTTATCTTATGTAGTAAACCATAGTAAACCAAAAAATTGAAAAAGGATAAATTTGGGATGATAAAGGGGATCAATAAAATTTCATACATTTTTTTAT…
	Rheum hotaoense	TATGCTCATAGTATCAACAGTTTTTCGAAATTGTCAATAGAGTCAATAGAATGTAAGAATATGATGCGATCCAAGGGATCCTTAGAGTTTTTTTATTCATCATTCCTATTTATGAATCCTTAATTCTAATCGCCATTCGATTCAATATATAAAGCCAGTATCATTATCCATATTATTTAATTTTTTTTATGATAATTTTTTGATTCGAATATAATTCGAATTTCATTTCAAAACTTAAACAAAATTTAAACTTCGAATATCTAATAGAATTCGATCTAAAATTCTATCTAAATTTAAATTAATTAAATATGAAATAAAAAAAGTCTCGATTAACTATATAGAAAATAAAAAGCATTTCTTACAAAGAGAAAAAAATACGAGGGAAAGGATCCCTTTGTG…
	Reynoutria japonica	TATGAGCATAGTATCAACAGTTTTTCGAAATTGTCAATAGAATGTAAGAATATGATTCGATCCAAGGGATCATTCCGCCCTTCACGATTCCATAGAGTTTTTTGATTTGTCATTCCTATTTATGAATCCTTAATTCTAACCGGCATCCCATTCGATTCGATATATAAAGCCATTATCATTATCCATTATTCATATTTTTTTTTTCTTTATTTAAATTTAATTTTTTATTAGAATATAATTCTAATTTTTTCATTTCAAAACTTAAAATCGAATATCTAAGAAAATTCTATCTAAATCTAAATTAAATATGAAAAAAAGGTCTCGATTAACTAGAATACTATTATAATATAAAAATCAAACTTTCAACTCCATTTCTTCTACTTTCTTGATTCATTCATT…
	Fagopyrum dibotrys	GAGGTTATGAGCCTAGTATCGAAAGTTATTTTAGTTGTCAATATAATCAATAGAATGTAAGAATATGCTTCGATCCAAGGGCAAGGGATCCTTCCGCCCTTCACGATTCCACCAAGTTTTTGATGCACCATTCCTCTTTATGAATCCTTAATTCTAAGCGCCATTCCATTCAATATAGAAAGCCATTATCCATTATTCATATTTTTTTTAGAAAAAATGTGCCTTCGTAGTAAACCAGAAAATTGATAAAGGAGAAATTAGGAATGATAAGGGGGATCAATTAAATAAAAGAAAAAATGCGGGTCGGCTTAAGTGATAGTTTAAAAAGAGCAAAAAAACATTTGATCCTAGACTCGACAGTAAAATACCTTTATTATTCCGGAAAGAGTCACCAGTCGC…
	Rheum palmatum	TATGCTCATAGTATCAACAGTTTTTCGAAATTGTCAATAGAGTCAATAGAATGTAAGAATATGATGCGATCCAAGGTATCCTTAGAGTTTTTTTATTCATCATTCCTATTTATGAATCCTTAATTCTAATCGCCATTCGATTCAATATATAAAGCCAGTATCATTATCCATATTATTTAATTTTTTTTATGAGAATTTTTTGATTCGAATATAATTCGAATTTCATTTCAAAACTTAAACAAAATTTAAACTTCGAATATCTAATAGAATTCGATCTAAAATTCTATCTAAATTTAAATTAATTAAATATGAAATAAAAAAAGTCTCGATTAACTATATAGAAAATAAAAAGCATTTCTTACAAAGAGAAAAAAATACGAGGGAAAGGATCCCTTTGTG…
	Fallopia multiflora	TATGAGCATAGTATCAACAGTTTTTCGAAATTGTCAATAGAGTCAATAGAATGTAAGAATATGATTCGATCCAAGGGATCATTCCGCCCTTCACGATTCCATAGAGTTTTTTGATTTGTCATTCCTATTTATTAATCCTTAATTCTAACCGCCATCCCATTCGATTCGATATATAAAGCCATTATCATTATCCATTATTCATATTCTTTTTCTTTATTTAAATTGAATTTTTTTATTAGTTATTAGAATTCGATTCTAATTTTTTAATTTCAAAACTTAAAATCGAATATCTAAGAAAATTCTATCTAAATCGAAATTAAATAGGAAAAAAAGGTCTCGATTAACTAGAATACTATTCTAATATAAAAATCTAAAAATAAAACTTTCAACTCCATTTCT…
psaA-ycf3	Rumex crispus	CTCTCTTTCAGACACGACATACAAAGAGACCTGCCAAGCGTCAAGTAATTAATGAACCTCTGAGAGATATTTCAAATTAGTTTCTTTATCTTCTATATTCCCATCTCTCAAATTTCTTTAGTTATTCACTAGAACAAATATGATCGGGAAGTCGATCTAAGGCAAGTGTTCGGATCTATTATGACATAGCCGGTTGGCGCTCAACGGACCCTTTTTCTTATTATAAACCCTTTCTGGGCTTTGGATTGATGTAAAAAACTATTTTTTGTTATTCCTATCTAAATTATAAGGTCTTAGACAGAACTATTTAATGTTTTACAGAGATTCTAGTAATTCGTATTACTTTAATTCCAAATCATGCGAGCAGTCATTAGTGATTATTAATGAAACCTACCAGTA…
	Rheum hotaoense	CTCTCTTTCGGACACGACATACAAAGAGACCTGCCAAGCGTCAAGTAATTAATGAACCTCTGAGAGATATTTCAAATTAGTTTCTTTATCTTCTATTTCCCATCTCTCTAGTTTCTTTAGTTATTCACTAGAACAAATATGATCGGGAAGTCGATCTAAGGCAAGTGTTCGGATCTATTATGACATAGCCGGTAGGCGCTCAACGGACCCTTTTTCTTATTATAAACCCTTTCCGAGCTTTGGATTGATGTAAAAAACGATTTTTTTTATTCCTATCCAAATTATAAGGTCTTAGACAGAACTATTTAATGTTTTACAGAGATTCTAGTAATTCATATTACTTTATTCCAAATCATGCGAGCAGTCATTAGTGATTACTAATGAAACATCCCAGTATCT…
	Reynoutria japonica	CTCTCTTTCGGACACGACATACAAAGAGACCTGCCAAGCGTCAAGTAATTAATGAACTTCTGAGAGATATTTCAAATTCGTTTCTTTCTCTTCTATTTCCCATCTCTCGAGTTCCTTTAGTTATTCACTAGAACAAGTATGATCGGGAAGCCGATCTAAGGCAAGTGTTCGGATCTATTATGACATAGCCGCGAGGCGCTCAACGGACCTTTTTTCTTATTCTAAACCCTTTCCGGACTTTGGATTGCTATAAAAAACGCTTTTTTTATTCCTATCTAAATTAGAAGGTGTTAGGCAGAACTACTTAATGTTTTACAGAGATTCGAGTAATTCGTATTACTTTATTCCAAATCATGCGAGCAGTCATTAGTGATTACTAATGAAACATCCCAGTATCCT…
	Fagopyrum dibotrys	CTCTCTTTCGGCCACGACATACAAAGAGACCTGCCAAGCGTCAAGTAATTAATGAACCTCTGAGAGATATTTTAAATTAGTTTCTTTTTCTTCTATTTCCCATCTCTCTAGTTTCTGTAGTTATTCACTAGAACAAGTATGATCGGGAAGTCGATCTTAAGGCAAGTGTTCGGATCTATTATGACATAGCCGTGAGGCGCTCAACGGACCTTTTTCTTATTATAAACCCTTTCTGGACTTTGGATTGATGTAAAAAACGCTTTTTTTATTCCTATCTAAAAGGCCTTAGACAGAACTCCTTAATGTTTTACAGAAATTCTAGTAATTCCTATTATTAGTGATTACTAATGACCCATCCCAGTGTCCTTTCCTTAGTTATTTAAATTTAAAGGTTTTATT…
	Rheum palmatum	CTCTCTTTCGGACACGACATACAAAGAGACCTGCCAAGCGTCAAGTAATTAATGAACCTCTGAGAGATATTTCAAATTAGTTTCTTTATCTTCTATTTCCCATCTCTCTAGTTTCTTTAGTTATTCACTAGAACAAATATGATCGGGAAGTCGATCTAAGGCAAGTGTTCGGATCTATTATGACATAGCCGGTAGGCGCTCAACGGACCCTTTTTCTTATTATAAACCCTTTCCGAGCTTTGGATTGATGTAAAAAACGATTTTTTTATTCCTATCTAAATTATAAGGTCTTAGACAGAACTATTTAATGTTTTACAGAGATTCTAGTAATTCATATTACTTTATTCCAAATCATGCGAGCAGTCATTAGTGATTACTAATGAAACATCCCAGTATCTT…
	Fallopia multiflora	CTCTCTTTCGGACACGACATACAAAGAGACCTGCCAAGCGTCAAGTAATTAATGAACCTCTGAGAGATATTTCAAATTCGTTTCTTTATCTTCTATTTCCCATCTCTCTAGTTCCTTTAGTTATTCACTAGAACAAGTATGATCGGGAAGCCGATCTAAGGCAAGTGTTCGGATCTATTATGACATAGCCGCTAGGCGCTCAACGGACCCTTTTTCTGATTCTAAACCCTTTCCGGACTTTGGATTGCTGTAAAAAACGCTTTTTTTATTCCTAATGTTTTACAGAAATTCGAGTAATTCGTATTACTTTATTCCAAATCATGCGAGCAGTCATTAGTGATTACTAATGAAACATCCCAGTATCCTTAGTTATTTGAAGGTATTTTTATATTGATTTTT…
